# Supplementary material for: The Effect of ACACB cis-Variants on Gene Expression and Metabolic Traits
Source: PLoS One. 2011 Aug 26;6(8):e23860. doi: 10.1371/journal.pone.0023860 (PMC3162605; doi:10.1371/journal.pone.0023860)
Supplement: Table S1 — Association between selected transcribed SNPs and BMI in the metabolic sample. Data are least squares mean±SE, after controlling age and sex. Cohort location (Arkansas/Utah) is additionally adjusted for in EA. (XLS) [file pone.0023860.s003.xls]

## Sheet: Sheet1
Table S1 Association between selected transcribed SNPs and BMI in the metabolic sample
SNP	Allele(1/2)	Race		BMI vs.Genotype/n			P_add	P_dom	P_rec
			CC	CT	TT
		EA	28.2±0.66	29.0±0.40	28.8±0.56		0.57	1.0	0.32
rs7135947	(C/T)	n=440	87	227	126
		AA	31.6±0.66	29.0±0.69	31.5±1.49		0.16	0.46	0.02
		n=163	78	69	16
			AA	AG	GG
		EA	30.5±1.45	29.1±0.47	28.4±0.40		0.09	0.14	0.21
rs2075259	(A/G)	n=435	17	155	263
		AA	31.2±1.50	30.1±0.71	30.5±0.66		0.95	0.81	0.59
		n=162	16	71	75
			AA	AG	GG
		EA	28.5±0.39	28.8±0.47	30.6±1.49		0.27	0.19	0.46
rs2075260	(A/G)	n=439	274	147	18
		AA	30.4±0.67	30.5±0.70	32.9±1.52		0.36	0.10	0.80
		n=162	83	64	15
			CC	CT	TT
		EA	30.5±1.84	28.7±0.48	28.6±0.39		0.54	0.74	0.31
rs2075263	(C/T)	n=440	12	141	287
		AA	33.2±2.1	30.4±0.78	30.4±0.61		0.52	0.81	0.19
		n=162	7	63	92
Data are least squares mean±SE, after controlling age and sex.
Location (Arkansas/Utah) is additionally adjusted for in EA.
