# Supplementary material for: The Effect of ACACB cis-Variants on Gene Expression and Metabolic Traits
Source: PLoS One. 2011 Aug 26;6(8):e23860. doi: 10.1371/journal.pone.0023860 (PMC3162605; doi:10.1371/journal.pone.0023860)
Supplement: Table S2 — Summary of Type III testing for age and sex as individual coefficients of ACACB expression in the biopsy sample. EA: European American; AA: African American; DF: degree of freedom. (XLS) [file pone.0023860.s004.xls]

## Sheet: Sheet1
Table S2
Summary of Type III testing for age and sex as individual coefficients of ACACB expression in the biopsy sample
Tissue	Ethnicity	Source of Varible	DF	Type III Sums of Squares	F value	p value
	EA	age	1	4.08	3.95	0.05
Adipose		sex	1	0.02	0.01	0.90
	AA	age	1	0.96	0.66	0.42
		sex	1	0.34	0.23	0.63
	EA	age	1	0.04	0.33	0.56
Skeletal		sex	1	0.09	0.69	0.41
muscle	AA	age	1	0.35	1.98	0.17
		sex	1	0.12	0.68	0.41
EA: European Amerian; AA: African American; DF: degree of freedom
